# Supplementary material for: Thermal and (Thermo-Reversible) Photochemical Cycloisomerization of 1H-2-Benzo[c]oxocins: From Synthetic Applications to the Development of a New T-Type Molecular Photoswitch
Source: J Am Chem Soc. 2022 Dec 22;145(1):645–57. doi: 10.1021/jacs.2c11310 (PMC9837851; doi:10.1021/jacs.2c11310)
Supplement: Supplementary file 2 — ja2c11310_si_002.zip [file ja2c11310_si_002.zip]

Archive with 24 entries (22 files):
- optimized geometries V1.0/optimized geometries_Me_V1.0/
- optimized geometries V1.0/optimized geometries_Me_V1.0/a_Me.pdb
- optimized geometries V1.0/optimized geometries_Me_V1.0/a'_Me.pdb
- optimized geometries V1.0/optimized geometries_Me_V1.0/b_Me.pdb
- optimized geometries V1.0/optimized geometries_Me_V1.0/d_Me.pdb
- optimized geometries V1.0/optimized geometries_Me_V1.0/oQDM_1_Me.pdb
- optimized geometries V1.0/optimized geometries_Me_V1.0/oQDM_2_Me.pdb
- optimized geometries V1.0/optimized geometries_Me_V1.0/oQDM_3_Me.pdb
- optimized geometries V1.0/optimized geometries_Me_V1.0/TS1_Me.pdb
- optimized geometries V1.0/optimized geometries_Me_V1.0/TS2_Me.pdb
- optimized geometries V1.0/optimized geometries_Me_V1.0/TS3_Me.pdb
- optimized geometries V1.0/optimized geometries_Me_V1.0/TS4_Me.pdb
- optimized geometries V1.0/optimized geometries_Ph_V1.0/
- optimized geometries V1.0/optimized geometries_Ph_V1.0/a_Ph.pdb
- optimized geometries V1.0/optimized geometries_Ph_V1.0/a'_Ph.pdb
- optimized geometries V1.0/optimized geometries_Ph_V1.0/b_Ph.pdb
- optimized geometries V1.0/optimized geometries_Ph_V1.0/d_Ph.pdb
- optimized geometries V1.0/optimized geometries_Ph_V1.0/oQDM_1_Ph.pdb
- optimized geometries V1.0/optimized geometries_Ph_V1.0/oQDM_2_Ph.pdb
- optimized geometries V1.0/optimized geometries_Ph_V1.0/oQMD_3_Ph.pdb
- optimized geometries V1.0/optimized geometries_Ph_V1.0/TS1_Ph.pdb
- optimized geometries V1.0/optimized geometries_Ph_V1.0/TS2_Ph.pdb
- optimized geometries V1.0/optimized geometries_Ph_V1.0/TS3_Ph.pdb
- optimized geometries V1.0/optimized geometries_Ph_V1.0/TS4_Ph.pdb
