# Supplementary material for: Thermal and (Thermo-Reversible) Photochemical Cycloisomerization of 1H-2-Benzo[c]oxocins: From Synthetic Applications to the Development of a New T-Type Molecular Photoswitch
Source: J Am Chem Soc. 2022 Dec 22;145(1):645–57. doi: 10.1021/jacs.2c11310 (PMC9837851; doi:10.1021/jacs.2c11310)
Supplement: Supplementary file 2 — ja2c11310_si_002.zip [file ja2c11310_si_002.zip › optimized geometries V1.0/optimized geometries_Me_V1.0/a_Me.pdb]

HEADER    8_ring_Me_3Z5E-80028                    23-May-22   BOPT              
TITLE     8_ring_Me_3Z5E-80028                                                  
HETATM    1  C1  UNK A   1       3.584  -2.296   0.325  1.00  1.00           C  
HETATM    2  H2  UNK A   1       2.861  -1.699  -0.234  1.00  1.00           H  
HETATM    3  C3  UNK A   1       4.311   0.090  -1.521  1.00  1.00           C  
HETATM    4  C4  UNK A   1       3.850   1.313  -2.271  1.00  1.00           C  
HETATM    5  O5  UNK A   1       3.946   2.444  -1.857  1.00  1.00           O  
HETATM    6  O6  UNK A   1       3.303   1.032  -3.474  1.00  1.00           O  
HETATM    7  C7  UNK A   1       2.885   2.169  -4.245  1.00  1.00           C  
HETATM    8  H8  UNK A   1       3.732   2.822  -4.457  1.00  1.00           H  
HETATM    9  H9  UNK A   1       2.128   2.739  -3.706  1.00  1.00           H  
HETATM   10  H10 UNK A   1       2.475   1.762  -5.166  1.00  1.00           H  
HETATM   11  C11 UNK A   1       4.489  -1.044  -2.234  1.00  1.00           C  
HETATM   12  H12 UNK A   1       3.042  -3.058   0.884  1.00  1.00           H  
HETATM   13  C13 UNK A   1       4.991  -2.341  -1.785  1.00  1.00           C  
HETATM   14  C14 UNK A   1       6.024  -4.844  -1.051  1.00  1.00           C  
HETATM   15  C15 UNK A   1       5.873  -3.037  -2.627  1.00  1.00           C  
HETATM   16  C16 UNK A   1       4.592  -2.944  -0.582  1.00  1.00           C  
HETATM   17  C17 UNK A   1       5.116  -4.188  -0.232  1.00  1.00           C  
HETATM   18  C18 UNK A   1       6.398  -4.265  -2.260  1.00  1.00           C  
HETATM   19  H19 UNK A   1       6.155  -2.590  -3.573  1.00  1.00           H  
HETATM   20  H20 UNK A   1       4.798  -4.649   0.697  1.00  1.00           H  
HETATM   21  H21 UNK A   1       7.092  -4.774  -2.917  1.00  1.00           H  
HETATM   22  H22 UNK A   1       6.424  -5.806  -0.757  1.00  1.00           H  
HETATM   23  H23 UNK A   1       4.279  -0.985  -3.295  1.00  1.00           H  
HETATM   24  C24 UNK A   1       4.676   0.403  -0.136  1.00  1.00           C  
HETATM   25  H25 UNK A   1       4.997   1.432  -0.039  1.00  1.00           H  
HETATM   26  C26 UNK A   1       4.652  -0.250   1.042  1.00  1.00           C  
HETATM   27  C27 UNK A   1       5.137   0.395   2.306  1.00  1.00           C  
HETATM   28  H28 UNK A   1       5.508   1.402   2.126  1.00  1.00           H  
HETATM   29  H29 UNK A   1       4.327   0.437   3.039  1.00  1.00           H  
HETATM   30  H30 UNK A   1       5.937  -0.207   2.744  1.00  1.00           H  
HETATM   31  O31 UNK A   1       4.193  -1.488   1.343  1.00  1.00           O  
CONECT    1    2   12   16   31                                                 
CONECT    3    4   11   24                                                      
CONECT    4    5    6                                                           
CONECT    6    7                                                                
CONECT    7    8    9   10                                                      
CONECT   11   13   23                                                           
CONECT   13   15   16                                                           
CONECT   14   17   18   22                                                      
CONECT   15   18   19                                                           
CONECT   16   17                                                                
CONECT   17   20                                                                
CONECT   18   21                                                                
CONECT   24   25   26                                                           
CONECT   26   27   31                                                           
CONECT   27   28   29   30                                                      
END                                                                             
