# Supplementary material for: Thermal and (Thermo-Reversible) Photochemical Cycloisomerization of 1H-2-Benzo[c]oxocins: From Synthetic Applications to the Development of a New T-Type Molecular Photoswitch
Source: J Am Chem Soc. 2022 Dec 22;145(1):645–57. doi: 10.1021/jacs.2c11310 (PMC9837851; doi:10.1021/jacs.2c11310)
Supplement: Supplementary file 2 — ja2c11310_si_002.zip [file ja2c11310_si_002.zip › optimized geometries V1.0/optimized geometries_Me_V1.0/TS1_Me.pdb]

HEADER    4_6_ring_Me_TS-80048                    23-May-22   BOPT              
TITLE     4_6_ring_Me_TS-80048                                                  
HETATM    1  C1  UNK A   1       5.154  -0.725  -1.456  1.00  1.00           C  
HETATM    2  C2  UNK A   1       4.922  -2.147  -1.159  1.00  1.00           C  
HETATM    3  C3  UNK A   1       4.304  -4.919  -0.972  1.00  1.00           C  
HETATM    4  C4  UNK A   1       4.148  -2.823  -2.128  1.00  1.00           C  
HETATM    5  C5  UNK A   1       5.339  -2.919  -0.034  1.00  1.00           C  
HETATM    6  C6  UNK A   1       5.018  -4.276   0.027  1.00  1.00           C  
HETATM    7  C7  UNK A   1       3.852  -4.172  -2.053  1.00  1.00           C  
HETATM    8  H8  UNK A   1       3.789  -2.256  -2.979  1.00  1.00           H  
HETATM    9  H9  UNK A   1       5.334  -4.842   0.896  1.00  1.00           H  
HETATM   10  H10 UNK A   1       3.269  -4.637  -2.838  1.00  1.00           H  
HETATM   11  H11 UNK A   1       4.086  -5.977  -0.896  1.00  1.00           H  
HETATM   12  H12 UNK A   1       4.544  -0.412  -2.302  1.00  1.00           H  
HETATM   13  C13 UNK A   1       5.265  -0.170   0.780  1.00  1.00           C  
HETATM   14  C14 UNK A   1       4.056   0.706   0.885  1.00  1.00           C  
HETATM   15  H15 UNK A   1       4.070   1.479   0.121  1.00  1.00           H  
HETATM   16  H16 UNK A   1       3.139   0.121   0.815  1.00  1.00           H  
HETATM   17  H17 UNK A   1       4.066   1.190   1.869  1.00  1.00           H  
HETATM   18  C18 UNK A   1       6.294   0.099  -1.189  1.00  1.00           C  
HETATM   19  C19 UNK A   1       6.502   0.210   0.154  1.00  1.00           C  
HETATM   20  C20 UNK A   1       7.125   0.768  -2.218  1.00  1.00           C  
HETATM   21  O21 UNK A   1       8.116   1.418  -1.980  1.00  1.00           O  
HETATM   22  O22 UNK A   1       6.656   0.556  -3.467  1.00  1.00           O  
HETATM   23  C23 UNK A   1       7.398   1.185  -4.524  1.00  1.00           C  
HETATM   24  H24 UNK A   1       6.881   0.920  -5.443  1.00  1.00           H  
HETATM   25  H25 UNK A   1       7.415   2.267  -4.390  1.00  1.00           H  
HETATM   26  H26 UNK A   1       8.424   0.817  -4.540  1.00  1.00           H  
HETATM   27  H27 UNK A   1       7.444   0.343   0.674  1.00  1.00           H  
HETATM   28  O28 UNK A   1       5.252  -1.189   1.645  1.00  1.00           O  
HETATM   29  C29 UNK A   1       6.028  -2.337   1.168  1.00  1.00           C  
HETATM   30  H30 UNK A   1       6.021  -3.041   1.996  1.00  1.00           H  
HETATM   31  H31 UNK A   1       7.056  -2.029   0.985  1.00  1.00           H  
CONECT    1    2   12   18                                                      
CONECT    2    4    5                                                           
CONECT    3    6    7   11                                                      
CONECT    4    7    8                                                           
CONECT    5    6   29                                                           
CONECT    6    9                                                                
CONECT    7   10                                                                
CONECT   13   14   19   28                                                      
CONECT   14   15   16   17                                                      
CONECT   18   19   20                                                           
CONECT   19   27                                                                
CONECT   20   21   22                                                           
CONECT   22   23                                                                
CONECT   23   24   25   26                                                      
CONECT   28   29                                                                
CONECT   29   30   31                                                           
END                                                                             
