# Supplementary material for: Thermal and (Thermo-Reversible) Photochemical Cycloisomerization of 1H-2-Benzo[c]oxocins: From Synthetic Applications to the Development of a New T-Type Molecular Photoswitch
Source: J Am Chem Soc. 2022 Dec 22;145(1):645–57. doi: 10.1021/jacs.2c11310 (PMC9837851; doi:10.1021/jacs.2c11310)
Supplement: Supplementary file 2 — ja2c11310_si_002.zip [file ja2c11310_si_002.zip › optimized geometries V1.0/optimized geometries_Ph_V1.0/b_Ph.pdb]

HEADER    4_6_ring_new_phenyl-80027               23-May-22   BOPT              
TITLE     4_6_ring_new_phenyl-80027                                             
HETATM    1  C1  UNK A   1       4.881  -0.467  -0.807  1.00  1.00           C  
HETATM    2  C2  UNK A   1       4.847  -1.949  -1.028  1.00  1.00           C  
HETATM    3  C3  UNK A   1       4.851  -4.713  -1.427  1.00  1.00           C  
HETATM    4  C4  UNK A   1       4.270  -2.500  -2.172  1.00  1.00           C  
HETATM    5  C5  UNK A   1       5.417  -2.795  -0.072  1.00  1.00           C  
HETATM    6  C6  UNK A   1       5.409  -4.172  -0.275  1.00  1.00           C  
HETATM    7  C7  UNK A   1       4.277  -3.873  -2.377  1.00  1.00           C  
HETATM    8  H8  UNK A   1       3.824  -1.842  -2.908  1.00  1.00           H  
HETATM    9  H9  UNK A   1       5.838  -4.826   0.476  1.00  1.00           H  
HETATM   10  H10 UNK A   1       3.829  -4.289  -3.270  1.00  1.00           H  
HETATM   11  H11 UNK A   1       4.851  -5.786  -1.577  1.00  1.00           H  
HETATM   12  H12 UNK A   1       4.027   0.021  -1.280  1.00  1.00           H  
HETATM   13  C13 UNK A   1       5.111  -0.011   0.716  1.00  1.00           C  
HETATM   14  C14 UNK A   1       6.209   0.239  -1.056  1.00  1.00           C  
HETATM   15  C15 UNK A   1       6.417   0.600   0.212  1.00  1.00           C  
HETATM   16  C16 UNK A   1       6.999   0.471  -2.277  1.00  1.00           C  
HETATM   17  O17 UNK A   1       8.078   1.012  -2.312  1.00  1.00           O  
HETATM   18  O18 UNK A   1       6.355  -0.002  -3.363  1.00  1.00           O  
HETATM   19  C19 UNK A   1       7.043   0.156  -4.615  1.00  1.00           C  
HETATM   20  H20 UNK A   1       6.391  -0.286  -5.365  1.00  1.00           H  
HETATM   21  H21 UNK A   1       7.213   1.212  -4.826  1.00  1.00           H  
HETATM   22  H22 UNK A   1       8.003  -0.359  -4.588  1.00  1.00           H  
HETATM   23  H23 UNK A   1       7.206   1.151   0.708  1.00  1.00           H  
HETATM   24  O24 UNK A   1       5.245  -1.074   1.633  1.00  1.00           O  
HETATM   25  C25 UNK A   1       6.012  -2.184   1.166  1.00  1.00           C  
HETATM   26  H26 UNK A   1       6.020  -2.899   1.989  1.00  1.00           H  
HETATM   27  H27 UNK A   1       7.049  -1.871   0.983  1.00  1.00           H  
HETATM   28  C28 UNK A   1       4.073   0.953   1.246  1.00  1.00           C  
HETATM   29  C29 UNK A   1       2.095   2.723   2.147  1.00  1.00           C  
HETATM   30  C30 UNK A   1       3.154   0.555   2.217  1.00  1.00           C  
HETATM   31  C31 UNK A   1       3.989   2.250   0.734  1.00  1.00           C  
HETATM   32  C32 UNK A   1       3.008   3.128   1.179  1.00  1.00           C  
HETATM   33  C33 UNK A   1       2.173   1.435   2.663  1.00  1.00           C  
HETATM   34  H34 UNK A   1       4.696   2.579  -0.018  1.00  1.00           H  
HETATM   35  H35 UNK A   1       2.961   4.130   0.771  1.00  1.00           H  
HETATM   36  H36 UNK A   1       1.332   3.407   2.497  1.00  1.00           H  
HETATM   37  H37 UNK A   1       1.469   1.110   3.418  1.00  1.00           H  
HETATM   38  H38 UNK A   1       3.214  -0.445   2.623  1.00  1.00           H  
CONECT    1    2   12   13   14                                                 
CONECT    2    4    5                                                           
CONECT    3    6    7   11                                                      
CONECT    4    7    8                                                           
CONECT    5    6   25                                                           
CONECT    6    9                                                                
CONECT    7   10                                                                
CONECT   13   15   24   28                                                      
CONECT   14   15   16                                                           
CONECT   15   23                                                                
CONECT   16   17   18                                                           
CONECT   18   19                                                                
CONECT   19   20   21   22                                                      
CONECT   24   25                                                                
CONECT   25   26   27                                                           
CONECT   28   30   31                                                           
CONECT   29   32   33   36                                                      
CONECT   30   33   38                                                           
CONECT   31   32   34                                                           
CONECT   32   35                                                                
CONECT   33   37                                                                
END                                                                             
